# Supplementary material for: Geranylgeranylacetone Ameliorates Skin Inflammation by Regulating and Inducing Thioredoxin via the Thioredoxin Redox System
Source: Antioxidants (Basel). 2023 Aug 31;12(9):1701. doi: 10.3390/antiox12091701 (PMC10525896; doi:10.3390/antiox12091701)
Supplement: Supplementary file 1 [file antioxidants-12-01701-s001.zip]

Archive with 1 entries (1 files):
- antioxidants-2482568-supplementary.pdf
